# Supplementary material for: A Simple Physical Examination Predicts Cognitive Decline in Very Mild Dementia
Source: J Pers Med. 2024 Nov 1;14(11):1086. doi: 10.3390/jpm14111086 (PMC11595368; doi:10.3390/jpm14111086)
Supplement: Supplementary file 1 [file jpm-14-01086-s001.zip]

Archive with 1 entries (1 files):
- jpm-3219836-supplementary.pdf
